# Supplementary material for: Intertumoral Genetic Heterogeneity Generates Distinct Tumor Microenvironments in a Novel Murine Synchronous Melanoma Model
Source: Cancers (Basel). 2021 May 11;13(10):2293. doi: 10.3390/cancers13102293 (PMC8151632; doi:10.3390/cancers13102293)
Supplement: Supplementary file 1 [file cancers-13-02293-s001.zip]

Archive with 1 entries (1 files):
- cancers-1159458-supplementary.pdf
